# Supplementary material for: Platelet activation determines the severity of thrombocytopenia in dengue infection
Source: Sci Rep. 2017 Jan 31;7:41697. doi: 10.1038/srep41697 (PMC5282509; doi:10.1038/srep41697)
Supplement: Supplementary Dataset 2 [file srep41697-s2.xls]

## Sheet: Sheet1
Supplemental Table 1: Data below show the platelet count, platelet surface markers (P selectin, PAC1 and PS), C3 / IgG binding to platelet surface, platelet microparticles (MPs) in plasma and DENV genome copy number in platelets of dengue patients at day 4, 6, 8 or 10 of fever. P selectin, PAC1, PS, C3, IgG and platelet MPs were measured by FACS. Viral genome copy was detected by qPCR. Each value…
Similar data from normal healthy individuls below as the reference. Blood collected from normal individulas at one time. All above data are mentioned in main Figures 1 and 2.
		Dengue Patients
			Platelet count (x1000/μL)				P-SEL expression on platelet (%)				PAC1 binding to platelet ( %)				PS expression on platelet (%)				IgG binding to platelet ( %)				C3 binding to platelet (%)				Platelet MP in plasma ( %)				DENV2 genome copies ( Log10)
		Dengue Patients	Day 4	Day 6	Day 8	Day 10	Day 4	Day 6	Day 8	Day 10	Day 4	Day 6	Day 8	Day 10	Day 4	Day 6	Day 8	Day 10	Day 4	Day 6	Day 8	Day 10	Day 4	Day 6	Day 8	Day 10	Day 4	Day 6	Day 8	Day 10	Day 4	Day 6	Day 8
NS 1 positive		DP1	75	144	173	190	35.42	22.92	12.95	12.44	na	na	na	na	21.62	15.57	9.95	5.18	na	na	na	na	na	na	na	na	22.7	17.33	13.24	7.29	1.96995	1.66173	1.48449
NS 1 positive		DP5	16	77	163	na	41.9	32.96	18.6	na	na	na	na	na	19.64	21.49	11.6	na	na	na	na	na	na	na	na	na	32.16	26.29	15.33	na	2.42125	1.77754	1.55617
IgM positive		DP7	38	55	231	182	52.5	46.97	21.52	20.95	42.22	35.04	12.36	8.94	16.87	18.19	15.31	9.74	43.95	50.14	30.95	21.34	41.32	42.28	28.55	25.81	20.58	18.19	8.88	8.09	2.82982	1.66074	1.69124
NS1 Positive IgM positive		DP8	227	143	151	na	13.53	14.62	14.6	na	10.62	14.18	8.06	na	11.12	9.49	9.78	na	20.16	21.91	15.89	na	17.26	19.74	24.63	na	6.86	7.5	6.32	na	1.69433	1.48239	1.29265
IgM positive		DP13	35	60	80	na	40.11	32.66	16.44	na	51.75	54.55	34.87	na	27	28.43	29.55	na	39.19	38.755	44.53	na	56.07	51.49	50.62	na	28.46	26.45	18.81	na	2.56953	1.37473	1.5327
NS1 Positive		DP19	50	28	10	na	53.43	47.91	53.2	na	49.77	46.65	44.17	na	20.23	20.94	25.38	na	51	60.83	50.57	na	45.93	50.87	61.28	na	24.51	28.09	22.86	na	2.68773	1.94451	1.67058
NS1 Positive		DP22	76	29	80	110	55.5	43.65	38.91	14.67	42.49	33.87	21.98	10.3	33.62	26.96	20.4	7.51	42.05	40.86	44.87	18.17	57.87	52.89	40.49	19.99	21.56	19.04	21.3	9.3	4.45667	2.64304	1.83249
NS1 Positive		DP23	150	92	179	na	21.34	22.49	15.06	na	24.43	13.97	12.12	na	11.24	11.58	8.19	na	19.58	24.01	25.67	na	32.55	27.63	23.24	na	9.27	10.26	11.65	na	1.95336	1.63516	1.28492
NS1 Positive		DP24	19	21	45	157	58.22	53.45	41.83	17.37	30.66	50.94	32.92	12.59	15.22	27.75	28.88	5.63	51.97	43.55	44.45	22.96	53.96	57.07	54.94	21.02	27.36	33.65	21.97	6.78	2.52638	1.71499	1.67972
NS1 Positive		DP25	53	97	100	na	64.1	49.67	35.37	na	40.11	29.95	25.27	na	22.74	18.23	21.47	na	47.19	40.1	28.26	na	50.06	51.2	59.97	na	28.71	33.8	18.6	na	2.92947	1.69335	1.63263
NS1 Positive		DP27	48	50	34	120	44.69	38.33	46.3	16.76	43.46	57.46	58.04	10.08	23.94	24.39	25.92	7.3	43.12	49.81	47.85	15.46	38.07	48.37	44.88	15.98	24.22	30.4	27.91	12.11	1.71935	1.70867	1.56882
NS1 Positive		DP28	70	11	89	na	35.31	45.72	35.84	na	33.86	47.98	33.24	na	20.25	33.27	30.88	na	47.73	42.72	44.91	na	56.38	48.95	57.16	na	27.59	27.97	33.04	na	2.06875	1.56222	1.45118
NS1 Positive		DP31	34	50	84	na	54.09	55.63	44.13	na	56.13	51.12	46.89	na	27.16	33.35	24.69	na	51.78	59.16	42.51	na	53.33	61.58	53.35	na	23.73	23.05	25.09	na	2.53383	1.98555	1.7372
NS1 Positive		DP34	84	107	100	150	49.36	42.82	27.75	14.14	49.63	43.86	32.45	17.66	28.94	24.58	27.04	11	48.25	53.53	33.46	16.92	41.57	45.74	35.27	24.93	18.73	18.4	11.96	8.12	3.45287	2.14676	1.67719
NS1 Positive		DP35	25	30	50	na	61.71	52.4	45.39	na	55.45	49.55	42.3	na	38.7	31.84	29.51	na	49.84	54.85	51.12	na	44.7	51.38	46.87	na	21.68	28.11	33.34	na	3.93453	2.23207	1.81492
IgM positive		DP36	140	107	120	150	15.71	12.69	20.66	17.29	10.95	16.93	14.87	10.16	9.62	10.31	12.2	6.81	26.05	23.29	20.94	25.77	31.62	30.53	27.06	29.41	11.43	15.6	10.9	9.9	1.64641	1.6904	1.56039
NS1 Positive		DP37	30	100	301	303	39.2	29.67	22.5	14.17	50.07	37.77	16.57	11.85	22.84	28.85	9.96	6.72	45.04	39.32	18.39	18.38	54.07	46.52	32.04	29.52	21.4	15.16	13.22	7.48	2.01928	1.53565	1.5171
NS1 Positive		DP39	70	80	100	na	47.24	45.2	30.53	na	37.74	37.73	31.47	na	19.68	23.51	17.91	na	46.09	41.26	30.79	na	47.3	58.54	42.17	na	22.08	23.82	13.12	na	2.04683	1.86454	1.57051
NS1 positive		DP44	90	57	17	84	59.48	50.93	46.22	14.62	51.04	54.73	60.35	11.65	24.76	31	29.23	8.03	42.29	39.41	41.52	24.07	52.51	60.04	62.35	17.91	33.49	30.15	31.43	11.37	2.22533	1.65765	1.70038
			Day 4, 6, 8 and 10 are the days of fever				na = not avilable
		Normal Healthy controls with no recent history of dengue infection
			Platelet count (x1000/μL)	P-SEL expression on platelet (%)	PAC1 binding to platelet ( %)	PS expression on platelet (%)	IgG binding to platelet ( %)	C3 binding to platelet (%)	Platelet MP in plasma ( %)
		RCB1	149	9.53	5.73	3.51	24.65	27.51	5.1
		RCB2	154	11.72	6.85	4.72	20.46	20.07	5.35
		RCB3	187	7.56	7.25	3.72	21.28	11.81	4
		RCB4	247	9.89	9.35	6.05	17.79	17.61	3.68
		RCB5	178	6.09	5.25	4.48	20.2	12.57	4.91
		RCB6	210	10.04	7.79	7.18	na	na	6.06
		RCB7	198	10.73	9.76	6.55	24.23	19.27	4.38
		RCB8	223	5.92	7.11	4.57	20.01	16.58	4.62
		RCB9	174	9.4	6.33	4.44	24.87	15.76	6.89
		RCB10	192	7.37	5.96	5.41	18.23	17.88	4.25
